# Supplementary material for: Navitoclax Enhances the Therapeutic Effects of PLK1 Targeting on Lung Cancer Cells in 2D and 3D Culture Systems
Source: Pharmaceutics. 2022 Jun 6;14(6):1209. doi: 10.3390/pharmaceutics14061209 (PMC9229367; doi:10.3390/pharmaceutics14061209)
Supplement: Supplementary file 1 [file pharmaceutics-14-01209-s001.zip]

Archive with 1 entries (1 files):
- pharmaceutics-1761228-supplementary.pdf
